# Supplementary material for: An Alternative Nutrient Rich Food Index (NRF-ai) Incorporating Prevalence of Inadequate and Excessive Nutrient Intake
Source: Foods. 2021 Dec 20;10(12):3156. doi: 10.3390/foods10123156 (PMC8701859; doi:10.3390/foods10123156)
Supplement: Supplementary file 1 [file foods-10-03156-s001.zip]

Archive with 1 entries (1 files):
- foods-1471495-supplementary.pdf
